# Supplementary material for: Pegylated NIR Fluorophore-Conjugated OBHSA Prodrug for ERα-Targeted Theranostics with Enhanced Imaging and Long-Term Retention
Source: Molecules. 2025 Jan 14;30(2):305. doi: 10.3390/molecules30020305 (PMC11767339; doi:10.3390/molecules30020305)
Supplement: Supplementary file 1 [file molecules-30-00305-s001.zip]

Archive with 1 entries (1 files):
- molecules-3329576-supplementary.pdf
